# Supplementary material for: Failures of the Fontan System in Univentricular Hearts and Mortality Risk in Heart Transplantation: A Systematic Review and Meta-Analysis
Source: Life (Basel). 2021 Dec 8;11(12):1363. doi: 10.3390/life11121363 (PMC8709145; doi:10.3390/life11121363)
Supplement: Supplementary file 1 [file life-11-01363-s001.zip]

Archive with 1 entries (1 files):
- life-1426894-supplementary.pdf
